# Supplementary material for: DNA double-strand breaks in telophase lead to coalescence between segregated sister chromatid loci
Source: Nat Commun. 2019 Jun 28;10:2862. doi: 10.1038/s41467-019-10742-8 (PMC6598993; doi:10.1038/s41467-019-10742-8)
Supplement: Supplementary file 19 — Source Data [file 41467_2019_10742_MOESM19_ESM.xlsx]

## Sheet: Index
Figure 1:	Fig. 1a - WB Rad53 phosphorylation
	Fig. 1b - Plasma membrane abscission
	Fig. 1c - WB Sic1-6HA
	Fig. 1e - WB Sic1-6HA ∆rad9
Figure 2:	Fig. 2a - Distances between Centr chr.XII
	Fig. 2b - Categories for Centr chr.XII
	Fig. 2c - Other DNA damaging agents
	Fig. 2d - Interloci distances in chr.V
Figure 3:	Fig. 3a - Categories - Telom coalescence
	Fig. 3c - Kinetograms - Telomere chr.XII
	Fig. 3d - % de novo Anaphase bridges
	Fig. 3f.left - Distances between Net1-eCFP
	Fig. 3f.right - Net1 coalescence quantification
Figure 4:	Fig. 4a - Categories for cXIIr-Tel ∆rad9
	Fig. 4b - Kinetograms in ∆rad9
	Fig. 4c - Categories for cXIIr-Tel ∆rad52
	Fig. 4d - Kinetograms in ∆rad52
	Fig. 4e - % Bridges in ∆rad52
	Fig. 4f - Clonogenic assays in ∆rad52
Figure 5:	Fig. 5a - Categories for GFP-Tub1
	Fig. 5b - Distances between Spc42-mCherry
Figure 6:	Fig. 6a - Categories for Cin8-mCherry
	Fig. 6b.up - Cin8-9myc WB
	Fig. 6b.down - Cin8-9myc quantification
	Fig. 6c - Cin8 phospho-variants quantific
	Fig. 6d - Survival in Cin8 phosphovariant
	Fig. 6e - Distances cXIIr-Centr Cin8-AID
Figure 7:	Fig. 7a - Distances cXIIr-Centr + Noc
	Fig. 7b - Categories Centr chr.XII + Noc
	Fig. 7c - Kinet-Telomere chr.XII (+Noc)
Supplementary Figure 1:	Fig. S1 - Response to α-F from Telophase
Supplementary Figure 3:	Fig. S3 - Rad53-6HA WBs
Supplementary Figure 4:	Fig. S4 - Interloci distances cV-Tel
Supplementary Figure 5:	Fig. S5a - Distances between H2A-mCherry
Supplementary Figure 7:	Fig. S7a - Checkpoint from G1 release
	Fig. S7c - Rad53-6HA WBs
Supplementary Figure 8:	Fig. S8a - Distances in I-SceI expression
	Fig. S8b - Categories in I-SceI expression
Supplementary Figure 9:	Fig. S9b - WB Cin8-9myc in cdc14-1
Last sheet:	Gating for FACS (gating example for FACS in Fig. 1d and Fig. 1f)

## Sheet: Plasma membrane abscission
Mock treatment
Telophase arrest						1h 25Cº						2h 25Cº						3h 25Cº
	Open	Contracted	Resolved	Total			Open	Contracted	Resolved	Total			Open	Contracted	Resolved	Total			Open	Contracted	Resolved	Total
1	46	3	0	49		1	16	45	2	63		1	5	29	9	43		1	3	18	23	44
2	38	2	1	41		2	18	33	1	52		2	8	28	14	50		2	6	15	15	36
3	65	2	1	68		3	25	49	1	75		3	4	20	10	34		3	5	13	17	35
Total	149	7	2	158		Total	59	127	4	190	0	Total	17	77	33	127		Total	14	46	55	115
%	94.3038	4.43038	1.26582	100		%	31.0526	66.8421	2.10526	100		%	13.3858	60.6299	25.9843	100		%	12.1739	40	47.8261	100
Phleomycin treatment
Telophase arrest						1h 25Cº						2h 25Cº						3h 25Cº
	Open	Contracted	Resolved	Total			Open	Contracted	Resolved	Total			Open	Contracted	Resolved	Total			Open	Contracted	Resolved	Total
1	46	3	0	49		1	56	23	3	82		1	25	13	3	41		1	30	18	10	58
2	38	2	1	41		2	61	16	2	79		2	34	15	6	55		2	22	14	6	42
3	65	2	1	68		3	82	30	3	115		3	27	17	7	51		3	27	18	3	48
Total	149	7	2	158		Total	199	69	8	276	0	Total	86	45	16	147		Total	79	50	12	141
%	94.3038	4.43038	1.26582	100		%	72.1014	25	2.89855	100		%	58.5034	30.6122	10.8844	100		%	56.0284	35.461	8.51064	100

## Sheet: Distances between Centr chr.XII
FM593	Distances between TetO-Centromeres chr. XII, TetR-YFP (µm)
	During DNA Damage						After DNA Damage
	Non treated cells			Phle-treated cells			Non treated cells			Phle-treated cells
Telophase arrest	20'	40'	60'	20'	40'	60'	20'	40'	60'	20'	40'	60'
7.76	9.62	9.42	9.66	10.02	9.39	9.73	10.02	9.39	9.73	5.47	1.99	5.43
6.79	6.73	7.66	8.66	9.82	10.18	4.31	9.82	10.18	4.31	6.55	5.38	4.44
5.76	8.63	6.05	6.91	6.03	9.03	5.61	6.03	9.03	5.61	4.91	3.08	4.72
7.84	9.91	6.29	8.08	8.63	9.61	8.47	8.63	9.61	8.47	4.86	6.65	3.49
4.97	8.13	8.63	11.09	8.44	9.87	8.9	8.44	9.87	8.9	6.65	4.52	4.91
8.19	8.04	8.6	9.05	5.84	8.97	7.53	5.84	8.97	7.53	4.74	5.68	3.44
9.05	8.4	10.96	6.06	8.05	7.13	8.56	8.05	7.13	8.56	3.87	6.69	4.52
7.93	5.18	6.96	6.9	9	7.28	7.89	9	7.28	7.89	6.1	6.33	7.64
2.85	5.43	7.06	8.93	7.56	8.81	10.02	7.56	8.81	10.02	5.79	1.06	5.44
8.58	8.84	8.05	7.24	9.74	6.23	7.63	9.74	6.23	7.63	5.5	6.96	4.76
8.06	7.89	6.78	9.71	7.03	11.49	10.94	7.03	11.49	10.94	7.15	6.64	6.54
9.07	8.05	7.42	8.34	8.23	9.99	7.34	8.23	9.99	7.34	7.84	5.09	3.49
3.97	5.02	8.7	9.22	9.69	9.67	10	9.69	9.67	10	6.01	3.18	9.04
6.18	10.3	12.35	8.34	8.55	10.81	7.36	8.55	10.81	7.36	5.6	4.85	6.34
4.88	8.17	10.97	9.88	9	7.42	9.7	9	7.42	9.7	4.81	5.34	5.25
7.83	6.04	6.71	9.37	9.62	6.39	5.83	9.62	6.39	5.83	5.48	6.55	6.6
8.46	9.86	4.81	7.89	6.22	10.09	8.62	6.22	10.09	8.62	3.33	4.4	7.78
8.63	8.79	7.28	6.63	7.33	9.94	8.67	7.33	9.94	8.67	5.64	6.44	5.79
6.93	9.03	7.56	8.17	8.78	6.41	9.12	8.78	6.41	9.12	5.43	4.56	7.36
7.17	6.86	5.56	10.6	8.98	9.73	9.51	8.98	9.73	9.51	5.9	5.27	5.79
5.18	6.78	7.62	9.82	8.03	9.05	5.57	8.03	9.05	5.57	5.85	5.67	7.81
9.24	7.89	7.53	8.16	9.48	6.95	8.72	9.48	6.95	8.72	5.41	1.48	4.79
9.29	8.08	9.51	13.74	8.83	8.35	7.83	8.83	8.35	7.83	9.25	3.62	5.43
7.42	9.81	9.3	9.15	7.58	9.58	8.28	7.58	9.58	8.28	7	6.22	6.64
9.51	11.09	5.59	6.51	8.27	8.63	9.32	8.27	8.63	9.32	7.22	6.53	5.68
4.2	9.55	8.66	9.34	9.23	7.68	7.57	9.23	7.68	7.57	9.32	6.77	5.63
7.19	5.39	9.04	9.19	9.36	9.25	8.15	9.36	9.25	8.15	5.73	5.71	5.11
6.81	10.38	5.19	8.49	10.26	9.06	9.28	10.26	9.06	9.28	6.66	5.15	3.51
6.88	7.08	8.79	9.68	9.54	7.94	9.21	9.54	7.94	9.21	6.25	1.21	8.78
6.85	9	7.94	6.78	8.76	6.51	8.01	8.76	6.51	8.01	4.28	7.33	8.52
6.71	9.47	9.74	7.21	7.85	8.37	7.25	7.85	8.37	7.25	3.32	6.37	9.76
6.81	8.91	6.94	6.29	8.9	11.54	6.97	8.9	11.54	6.97	6.12	5.75	4.14
7.15	5.96	6.95	12.62	10.95	8.55	8.04	10.95	8.55	8.04	4.27	6.32	6.34
8.65	7.97	7.5	7.3	8.2	8.2	12.56	8.2	8.2	12.56	5.43	7.3	7.65
3.69	6.43	7.09	9.8	8.61	7.22	5.97	8.61	7.22	5.97	9.32	3.32	2.87
7.1	6.97	11.72	8.22	7.45	9.06	7.78	7.45	9.06	7.78	7.95	3.16	4.99
9.25	8.63	6.82	9.46	10.23	9.22	8.05	10.23	9.22	8.05	5.29	5.7	6.39
7.76	6.38	10.1	8.28	6.02	9.21	8.06	6.02	9.21	8.06	6.63	4.91	4.93
7.11	9.34	8.16	7.29	7.91	8.01	12.1	7.91	8.01	12.1	7.45	3.35	4.36
7.45	9.11	8.2	11.27	8.32	10.16	4.04	8.32	10.16	4.04	5.93	6.11	4.88
5.68	8.8	9.15	7.99	10.2	7.84	6.82	10.2	7.84	6.82	4.96	5.63	3.97
9.03	8.3	9.85	8.74	9.85	7.69	7.9	9.85	7.69	7.9	6.71	5.6	6.39
9.47	5.5	6.61	8.5	10.74	9.1	5.93	10.74	9.1	5.93	5.14	4.48	5.48
5.8	9.25	7.66	10.23	8.43	7.77	9.74	8.43	7.77	9.74	1.95	7.69	7.34
10.04	7.07	6.91	8.05	8.38	7.81	10.36	8.38	7.81	10.36	6.31	4.99	3.81
5.96	7.51	9.45	11.8	6.81	8.51	8.13	6.81	8.51	8.13	5.6	4.73	4.01
8.2	7.89	6.04	5.89	10.85	9.47	8.23	10.85	9.47	8.23	4.76	5.8	5.09
6.94	6.13	6.71	8.55	8.08	8.51	8.46	8.08	8.51	8.46	7.28	4.4	4.97
6.48	8.02	7.54	8.81	9.19	8.67	10.15	9.19	8.67	10.15	3.42	4.55	4.42
7.11	7.06	6.79	9.22	9.63	6.58	8.08	9.63	6.58	8.08	4.91	5.56	7.25
6.63	8.73	9.24	11.1	8.3	7.32	7.76	8.3	7.32	7.76	5.67	6.1	4.01
9.5	7.95	8.41	6.73	8.45	7.84	11.54	8.45	7.84	11.54	9.18	4.97	4.97
7.15	7.57	10.6	6.94	10.55	6.24	8.17	10.55	6.24	8.17	9	4.8	4.92
6.95	10.27	8.7	7.96	9.47	8.63	9.25	9.47	8.63	9.25	6.76	5.59	2.33
9.04	7.33	7.27	7.38	7.68	10.2	9.01	7.68	10.2	9.01	4.13	6.02	6.05
10.55	8.86	8.01	10.58	8.11	8.65	8.82	8.11	8.65	8.82	5.06	3.53	5.43
8.01	8.77	9.1	8.63	7.32	6.19	10.31	7.32	6.19	10.31	6.04	7	6.18
6.22	7.01	6.53	8.16	10.42	10.38	8.15	10.42	10.38	8.15	4.82	6.31	3.37
6.66	4.88	6.73	9.82	8.23	9.94	7.25	8.23	9.94	7.25	9.13	6.08	6.04
5.72	7.78	8.47	7.53	7.01	6.81	8.93	7.01	6.81	8.93	4.93	5.66	5.51
4.94	9.12	11.77	9.12	10.57	8.99	8.52	10.57	8.99	8.52	7.1	3.58	4.07
7.74	8.6	3.95	8.14	8.04	8.02	7.69	8.04	8.02	7.69	6.49	5.61	6.16
7.14	7.07	6.82	5.97	6.84	8.93	7.12	6.84	8.93	7.12	5.27	7.17	5.19
9.94	6.87	3.51	8.27	6.13	7.83	8.61	6.13	7.83	8.61	5.34	3.65	4.21
8.28	6.46	7.58	7.97	8.7	7.54	7.57	8.7	7.54	7.57	6.61	5.42	5.22
6.54	10.98	6.54	10.1	9.13	7.06	11.39	9.13	7.06	11.39	6.16	4.81	7.22
9.64	7.12	5.07	7.22	7.99	8.2	8.54	7.99	8.2	8.54	2.32	5.27	5.8
7.33	8.94	3.92	8.7	6.24	7.45	8.8	6.24	7.45	8.8	4.34	7.08	6.44
9.27	8.44	6.62	6.67	4.7	6.8	11.04	4.7	6.8	11.04	2.54	5.21	4.72
8.63	9.55	5.15	7.76	9.36	6.81	8.11	9.36	6.81	8.11	3.98	4.95	7.38

## Sheet: Categories for Centr chr.XII
FM593	Categories charts
	Telophase arrest			During DNA Damage						After DNA Damage
				60' -Phle			60' +Phle			60' -Phle			60' +Phle
Categories	1	2	3	1	2	3	1	2	3	1	2	3	1	2	3	>> Reps
1. Control phenotype	85.5769	79.07	85.8333	71.8391	78.32	80	38.0531	24.745	22.4359	81.1024	75.5	81.3953	16.1538	7.195	9.43396
2. Both centromeres close	9.13462	11.51	9.16667	10.3448	14.92	12.7273	24.7788	33.695	50.641	4.72441	9.9	6.97674	35.3846	27.855	41.5094
3. One centromere close	4.32692	7.78	5	13.7931	6.13	5.45455	31.8584	29.135	23.7179	12.5984	8.9	8.13954	26.1538	30.375	39.6226
4. One centromere in the bud neck	0.961538	1.64	0	4.02299	0.63	1.81818	5.30973	12.425	3.20513	1.5748	5.7	3.48837	22.3077	34.575	9.43396

## Sheet: Other DNA damaging agents
Telophase arrest	0.01% MMS	0.2M HU
8.86	8.76	8.38
8.64	8.93	7.41
9	9.1	6.48
7.54	10.25	8.66
7.65	9.39	7.29
6.7	9.01	7.28
7.06	8.56	8.15
8.6	8.4	8.53
8.11	7.8	7.77
8.24	8.28	9.2
7.39	8.92	7.74
8.86	9.02	9.26
8.62	6.74	8.79
8.72	5.85	7.65
7.77	7.37	8.68
8.44	8.31	8.93
8.09	7.32	10.09
8.97	11.27	7.45
9.32	8.07	8.82
8.15	7.45	7.84
8.7	7.06	8.26
6.03	7.36	8.19
8.54	8.37	6.43
7.87	9.81	6.97
9.5	10.85	8.15
8.21	7.57	8.18
9.2	8.4	8.88
8.14	7.17	7.01
9.94	8.26	7.7
8.16	8.32	8.58
9.16	8.04	7.03
8.72	9.4	8.37
9.2	9.55	8.01
9.76	7.28	7.33
7.68	8.2	6.68
7.54	8.2	8.76
6.94	8.83	9.55
9.86	8.65	8.21
8.13	7.99	8.65
7.67	7.57	7.4
8.44	6.85	7.65
7.92	8.62	8.36
6.48	8.25	9.07
7.39	8.31	7.99
9.71	5.4	7.18
8.55	8.03	7.94
8.4	8.25	7.6
7.95	10.09	9.26
7.81	9.83	8.97
8.39	9.17	7.9
7.81	7.5	8.25
6.8	9.13	9.7
9.04	8.89	7.77
7.94	6.62	7.92
8.16	7.26	7.92
7.84	6.13	9.27
8.18	10.23	7.78
8.89	7.41	8.68
8.73	7.22	7.06
8.31	8.65	8.62
8.55	9.34	7.06
7.21	8.92	6.74
9.29	9.25	8.82
9.98	8.74	8.16
8.66	8.44	7.31
8.16	8.94	7.54
8.46	7.18	7.16
7.76	8.14	7.57
9.09	6.9	7.02
8.98	7.4	7.74
7.69	6.59	7.61
7.6	8.08	8.93
9.04	7.16	8.1
7.76	7.28	6.84
7.77	7.94	7.23
8.09	7.92	8.54
8.63	9.1	8.05
8.21	8.7	8.11
6.07	6.58	9.6
7.57	9.09	7.83
9.89	8.47	8.86
8.23	9.03	8.43
9.25	8.58	7.63
9.19	8.4	7.31
8.84	8.35	9.16
8.35	9.16	9.76
8.08	7.4	8.53
7.89	8.8	8.6
8.74	5.54	8.05
8.11	8.96	5.42
8.93	10.03	8.23
8.16	7.95	8.38
7.52	8.18	9.07
6.9	9.13	8.57
7.8	7.83	7.42
7.53	8.19	6.63
8.04	7.89	6.88
8.5	7.36	8.46
7.89	8.27	8.19
8.32	10.18	5.41

## Sheet: Interloci distances in chr.V
Chr.V	Interloci distances between segregated chr.V (µm)
	During DNA damage		After DNA damage
Telophase arrest	60' -Phle	60' +Phle	60' -Phle	60' +Phle
9.94	8.18	6.02	6.82	9.07
9.28	8.15	3.96	7.66	8.43
10.29	8.06	4.03	9.09	7.22
8.37	11.29	9.4	8.96	7.24
11.79	10.21	9.63	9.52	6.58
10.93	8.71	5.7	11.55	5.3
9.82	8.53	8.39	6.93	7.32
7.41	11.21	4.94	9.96	0.89925
11.75	8.92	4.7	8.14	2.38
11.36	10.61	7.98	10.23	5.29
7.51	9.6	6.03	9.55	4.36
9.33	10.91	4.36	11.05	5.43
8.54	8.21	3.49	11.52	4.17
7.92	8.41	6.01	9.58	4.98
10.18	6.02	7.23	11.92	6.99
7.38	6.55	9.44	10.05	6.75
8.8	7.93	5.8	11.12	8.14
7.89	9.17	8	7.41	4.69
9.66	8.85	6.17	6.49	4.03
8.61	8.09	2.74	8.28	5.39
7.26	8.34	7.67	9.9	7.16
9.2	8.71	4.15	10.62	6.79
8.71	8.96	6.72	9.52	7.19
8.4	8.5	8.41	9.18	9
8.66	7.2	8.68	7.64	7.64
8.68	9.31	5.37	8.06	5.6
8.36	11.1	0.72714	9.45	3.97
8.47	8.66	5.74	9.5	3.77
6.51	10.21	2.15	12.95	5.48
7.78	10.35	10.13	9.82	4.36
7.2	7.37	5.03	8.28	6.23
8.32	7.64	8.48	8.57	4.01
10.44	7.94	7.71	11.08	5.5
9.68	10.32	3.57	9.03	6.64
9.03	9.05	7.11	10.77	6.39
11.1	9.44	7.44	8.88	5.47
3.7	11.79	8.31	9.23	8.83
7.04	6.36	10.57	11.73	7.38
8.87	6.51	3.24	9.33	8.16
8.13	8.69	6.16	9.36	6.56
7.59	10.83	4.67	9.11	8.42
6.44	7.78	8.86	9.21	4.57
9.65	8.14	5.8	8.54	6.1
7.02	8.17	7.26	12.15	5.69
6.02	11.51	7.93	10.96	4.07
8.39	9.74	6.99	8.41	5.23
6.3	9.88	6.07	8.14	8.5
9.47	9.07	4.69	7.93	7.2
7.38	8.04	5.3	8.65	7.97
11.79	10.45	5.14	9.48	6.03
9.09	6.12	7.02	10.38	8.8
8.69	9.28	6.36	12	7.11
9.82	8.73	5.74	11.83	5.52
6.64	10.69	6.83	9.87	5.97
7.37	9.27	7.32	12.92	7.03
6.86	8.98	4.95	11.34	5.32
9.18	8.99	7.25	9.48	4.33
8.15	11.12	5.88	8.99	6.02
8.29	9.6	7.86	4.66	4.93
7.59	9.37	5.53	10.81	6.77
7.75	9.99	8.41	8.41	4.74
8.83	10.87	7.73	8.8	5.54
8.48	10.95	5.84	7.71	4.23
9.24	9.48	9.98	6.76	4.54
9.65	9.54	6.32	10.63	5.38
9.02	8.26	4.96	9	5.54
8.62	10.18	7.42	10.14	6.01
7.38	10.76	4.62	12.33	6.09
9.47	10.26	7.3	9.15	4.5
10.13	8.98	10.17	9.64	5.52
8.68	8.58	6.4	10.07	5.64
10.87	9.64	9.05	10.37	6.02
11.08	7.5	8.21	11.42	4.19
6.98	6.44	5.76	8.06	5.14
8.93	10.77	8.39	10.25	7.44
9.81	9.02	9.26	9.73	6.24
8.98	7.31	6.75	6.97	3.29
8.67	9.29	8.27	9.68	7.02
7.18	9.37	8.83	9.63	6.26
9.7	8.14	4.42	9.37	6.4
7.94	11.52	2.05	11.83	3.92
7.81	9.87	6.18	7.99	4.13
8.75	8.43	8.58	8.63	6.21
9.35	5.47	5.43	8.22	6.48
9.95	10.35	6.56	10.37	5.65
9.01	9.35	5.95	5.84	2.48
8.58	7.42	7.53	9.77	5.74
10.75	9.61	6.15	9.38	5.54
7.89	10.3	6.14	9.59	5.65
9.78	9.87	9.06	8.48	7.26
9.74	10.76	8.45	8.71	5.69
7.61	7.36	1.28	8.71	6.29
9.05	6.47	6.14	9	1.07
7.98	8.36	3	9.08	6.68
8.23	10.74	5.04	9.26	6.4
7.41	10.57	8.84	10.25	6.84
9.7	10.04	7.43	8.87	4.67
9.64	10.21	6.12	7.49	8.12
7.62	9.07	5.64	8.74	3.62
11.36	10.08	4.91	7.37	6.5

## Sheet: Categories - Telom coalescence
FM2070	Categories charts
	Telophase arrest			During DNA Damage						After DNA Damage
				60' -Phle			60' +Phle			60' -Phle			60' +Phle
Categories	1	2	3	1	2	3	1	2	3	1	2	3	1	2	3	>> Reps
1. Control phenotype	95.5224	97.6378	97.2222	95.6284	95.2941	91.1392	79.602	78.4091	82.7586	92.4855	89.1892	93.9394	82.8125	78.8462	77.7778
2. Both Telomeres in one cell	1.49254	0.787402	2.08333	2.73224	2.35294	6.32911	14.4279	10.7955	13.1034	3.46821	5.94595	6.06061	10.1562	14.1026	16.6667
3. Coalescense	2.98507	1.5748	0.694444	1.63934	2.35294	2.53165	5.97015	10.7955	4.13793	4.04624	4.86486	0	7.03125	7.05128	5.55556

## Sheet: Kinetograms - Telomere chr.XII
Independent cells (distances in µm between telomeres chr. XII every 2" for 2')											Independent cells (distances in µm between telomeres chr. XII every 2" for 2')
Mock control after Telophase arrest											Phleomycin treatment after Telophase arrest
1	2	3	4	5	6	7	8	9	10		1	2	3	4	5	6	7	8	9	10
3.48	4.62	4.48	4.17	6.33	4.37	5.09	6.95	5.86	5.89		4.05	2.53	5.73	2.02	1.82	5.88	2.91	1.35	2.53	3.92
3.43	4.79	4.53	4.26	6.22	4.45	5.01	6.95	6.01	5.64		4.07	2.58	5.18	1.85	1.6	5.76	2.63	1.44	2.09	4.1
3.38	4.6	4.32	4.29	6.27	4.53	4.92	6.89	6.31	5.77		3.89	2.23	5.22	1.84	1.57	5.22	2.52	1.24	1.69	4.31
3.16	4.55	4.36	4.13	6.29	4.33	4.93	6.61	6.37	5.59		4.25	2.47	5.54	2.07	1.62	5.45	2.58	1.66	1.32	3.94
3.33	4.6	4.22	4.24	6.27	4.41	4.94	6.6	5.84	6.13		3.89	2.85	5.5	2	1.44	5.78	2.45	1.79	1.17	3.98
3.04	4.65	4.35	4.23	6.04	4.62	4.8	6.72	5.92	5.97		3.81	2.71	5.37	2.41	1.3	4.98	2.68	1.57	0.75554	4.53
3.21	4.64	4.31	3.97	6.16	4.24	4.8	6.89	6.16	5.85		4.36	2.54	5.27	2.11	1.19	5.31	2.9	1.28	0.96633	4.2
3.2	4.62	4.44	4	6.12	4.41	5.11	6.77	6.39	5.83		4.18	2.76	5.59	2.02	1.17	4.54	2.93	1.08	0.75555	4.24
3.11	4.62	4.1	4	5.98	4.54	5.15	6.77	6.41	5.89		3.95	2.39	5.2	1.94	1.31	4.23	2.9	1.68	0.84991	4.46
3.25	4.66	4.17	4.07	6.16	4.41	5.05	6.71	6.29	6.01		4.04	2.28	4.87	1.85	1.44	3.91	2.14	1.24	0.9736	4.03
3.16	4.61	4.18	4.05	5.86	4.37	5.18	6.6	6.83	5.84		3.62	2.26	4.93	1.85	1.13	3.92	3.02	0.95716	0.77399	4.21
3.27	4.45	4	4.24	5.97	4.45	4.99	6.72	6.75	6.07		4	2.03	5.18	1.94	0.982	3.95	2.65	1.31	0.63935	3.86
3.25	4.53	4	4.26	6.02	4.49	5.18	6.71	6.97	5.85		4.54	1.66	4.83	1.77	0.683	3.99	2.41	0.79641	0.37544	4.08
3.34	4.62	3.8	4.2	6.04	4.53	5.39	6.84	7.04	6.08		4.47	1.38	5.01	1.75	0.833	4.43	2.22	0.51064	0.71232	3.61
3.67	4.59	4.34	4.13	5.97	4.49	5.25	6.72	7.05	6.38		3.89	1.78	4.97	1.72	0.676	4.74	1.84	0.1679	0.69479	3.23
3.74	4.49	4.12	4.19	5.99	4.37	5.15	6.66	6.69	6.27		3.71	1.41	4.59	1.48	0.796	5.09	1.69	0.47951	1.04	3.15
3.82	4.51	4.36	4.18	5.99	4.46	5	6.67	6.93	6.25		4.39	2.21	5.18	1.75	0.722	5.04	2.02	0.26548	1.18	3.11
3.43	4.76	4.41	4.29	6.15	4.49	5.02	6.72	7.01	6.31		4.04	1.97	5.03	1.66	0.419	4.69	1.52	0.57628	0.58765	3.28
3.24	4.55	4.29	4.31	6.28	4.37	4.97	6.84	6.84	6.07		4.02	2.15	5.47	1.38	0.51	5.01	2.18	0.68523	0.53095	3.23
3.09	4.41	4.13	4.1	6.11	4.33	4.71	6.78	6.65	6.25		4.06	2.18	5.35	1.2	0.463	4.89	2.58	0.70053	0.39048	2.98
3.54	4.55	4.27	4.19	5.47	4.7	4.89	6.84	6.7	6.19		4.38	2.26	4.96	0.96633	0.302	4.65	1.45	0.6537	0	3.48
3.61	4.48	4.43	4.1	6.17	4.54	4.82	6.71	6.78	6.08		4.4	2.55	5.52	1.39	0	4.68	1.56	0.6834	0	3.7
3.32	4.58	4.32	4.19	5.57	4.33	4.64	6.65	6.67	6.14		4.61	2.45	5.16	1.65	0	4.93	1.9	1.12	0.98	3.02
3.88	4.7	4.18	4.23	6.23	4.67	4.67	6.71	6.73	6.24		4.73	2.62	5.29	1.56	0	5.06	1.84	1.06	1.29	2.86
3.34	4.58	4.26	4.26	5.78	4.68	4.46	6.77	6.8	6.07		4.23	2.24	4.82	1.67	0	4.49	2.51	0.7789	1.49	3.24
3.17	4.43	4.1	4.13	6.21	4.47	4.44	6.95	6.95	6.08		4.32	2.09	4.47	1.15	0.474	4.44	2.15	0.67166	1.05	2.82
3.75	4.53	4.04	4.3	6.07	4.55	4.46	6.89	6.84	6.24		3.77	1.98	4.55	1.14	0	4.14	1.74	0.42187	1.18	2.77
3.18	4.45	4.22	4.22	5.94	4.42	4.55	6.95	6.77	6.19		4.5	2.07	4.73	1.22	0	3.85	1.97	0.8056	0.83958	2.14
3.21	4.43	4.24	4.18	6.12	4.49	4.55	6.77	6.55	6.12		4.16	2.16	5.12	1.15	0	4.63	2.21	0.75848	0.71365	2.14
3.74	4.23	4.32	4.09	6.12	4.33	4.64	6.83	6.92	6.06		4.24	2.18	4.37	1.28	0	5.68	2.28	0.41979	0.88553	2.06
3.21	4.44	4.29	4.08	5.92	4.45	4.62	6.77	6.68	5.88		3.95	2.19	4.34	0.96633	0	4.83	2.06	0.92173	1.01	2.06
3.3	4.29	4.17	3.95	6.07	4.49	5.33	6.89	6.88	6		3.58	1.97	4.6	0.67159	0	4.74	1.49	0.80649	0.58465	2.48
3.4	4.4	4.26	3.95	5.88	4.64	5.29	6.89	6.84	6.11		3.32	1.84	4.65	0.9736	0	4.35	1.96	0.74751	0.44925	2.52
3.85	4.36	4.13	3.88	5.99	4.69	5.46	6.83	6.9	5.94		3.3	1.66	4.57	0.84368	0	4.73	2.54	0.59671	0.9957	2.95
3.37	4.19	4.27	4.05	5.88	4.93	5.21	6.83	7.1	6		3.4	2.14	4.25	1.15	0	4.66	1.97	0.86093	1.35	2.4
3.44	4.38	4.18	4.04	5.53	4.6	5.29	7.01	6.68	6.05		2.97	1.67	4.19	0.84991	0	4.38	2.09	0.73317	2.05	2.35
3.34	4.34	4.31	4.06	5.77	4.7	5.16	6.65	6.51	6.12		3	1.86	4.37	1.01	0	3.79	2.63	0.3386	1.9	2.73
3.91	4.3	4.31	3.93	6.08	4.84	5.46	7	6.72	6.12		1.97	2.54	4.09	0.89041	0	3.79	2.32	0.21404	1.42	2.78
3.34	4.49	4.1	3.93	5.95	4.89	5.12	7.19	6.6	6.11		2.74	2.25	4.07	0.748	0	3.76	2.11	0.19914	1.13	3.53
3.44	4.26	4.23	4.08	5.82	4.8	5.37	6.89	6.87	6		2.84	2.11	4.16	0.73427	0	3.68	1.73	0.67825	1.46	3.15
3.52	4.29	4.18	3.84	5.67	4.88	5.33	6.95	6.39	6.11		3.36	2.24	3.56	0.18771	0	3.34	2.09	1.23	1.47	3.07
3.77	4.5	4.41	4.01	6	4.74	5.08	7.13	6.67	5.94		3.53	1.52	3.32	0	0	3.84	2.46	0.71372	1.22	2.86
3.53	4.32	4.22	3.97	6.05	4.64	5.12	7.12	6.75	5.88		3.98	1.45	3.42	0.47859	0	3.68	2.14	0.36235	1.62	3.49
3.67	4.34	4.38	3.97	5.88	4.49	4.66	7.07	6.85	5.94		4.35	1.48	3.38	0.21404	0	2.8	2.2	0.95044	2.23	2.73
3.87	4.52	4.15	3.85	5.86	4.12	4.87	7.07	6.79	5.94		4.24	1.3	3.32	0.63102	0	2.82	2.11	1.19	2.16	2.82
3.7	4.38	4.35	4.02	6.3	4.46	5.25	7.18	6.81	5.94		4.39	1.19	2.91	0.96633	0	4.01	1.96	1.3	2.3	2.95
3.57	4.39	4.47	3.84	5.94	4.26	5.33	7.01	6.46	6		4.49	1.2	2.63	1.51	0	3.32	2.44	1.12	1.88	3.25
3.54	4.5	4.37	3.75	5.95	4.08	5.5	7.13	6.96	6.11		4.37	1.73	3.06	1.51	0	3.8	2.32	1.14	2.14	3.41
3.62	4.63	4.46	3.84	5.89	4.24	5.46	6.89	6.6	5.94		4.08	1.24	2.4	1.26	0	3.59	2.85	0.84439	1.89	3.57
3.57	4.44	4.57	3.89	5.85	3.85	5.46	6.83	6.87	5.76		3.49	1.34	2.5	1.25	0	3.37	3.05	0.73731	2.23	3.02
3.59	4.61	4.57	3.74	5.85	3.75	5.08	6.84	7.03	5.88		3.37	1.41	3	1.26	0	4.33	3.16	1.04	2.42	2.73
3.43	4.5	4.45	3.98	5.8	4.13	5.25	6.95	7.02	5.76		2.9	1.44	2.15	1.58	0	3.48	3.27	0.81885	2.51	2.53
3.6	4.65	4.73	3.94	5.82	3.92	5.33	6.83	7.19	6		3.35	1.35	2.53	1.14	0	3.77	3.49	0.78076	2.46	1.76
3.66	4.6	4.73	3.97	5.68	3.75	5	6.77	7.21	5.88		2.93	1.66	2.38	1.3	0	4.54	2.73	0.33844	2.15	2.2
3.81	4.52	4.69	4.02	5.68	3.62	5.12	6.71	7.2	5.9		3.21	1.57	3.08	1.26	0	4.12	3.74	0.28157	1.89	2.31
3.81	4.34	4.49	3.89	5.74	3.74	4.83	6.67	7.03	5.89		3.32	1.81	3	1.18	0	5.33	3.04	0	2.19	2.41
3.6	4.37	4.76	3.91	5.89	3.96	5.04	6.44	6.92	5.94		3.11	1.41	2.97	1.07	0	5.42	3.15	0	2.15	3.16
3.66	4.48	4.81	3.97	6.04	3.7	5.13	6.61	7.03	5.76		3.52	1.67	2.65	0.92155	0	5.29	2.98	0.33	1.81	3.48
3.57	4.43	4.57	3.88	6.24	3.73	5.04	6.85	6.98	5.71		3.56	1.75	2.52	0.73427	0	4.43	3.23	0.44	1.68	3.63
3.44	4.37	4.59	4.14	6.3	3.73	5.09	6.72	6.94	5.76		3.36	1.58	2.67	0.7438	0	4.38	2.68	0.41	2.24	3.32

## Sheet: % de novo Anaphase bridges
Telophase arrest
	Segregated	CABs	Confined	Total
1	49	4	0	53
2	30	2	0	32
3	35	3	1	39
Total	114	9	1	124
%	91.9355	7.25806	0.806452	100
1h -Phle (During DNA damage)						1h +Phle (During DNA damage)
	Segregated	CABs	Confined	Total			Segregated	CABs	Confined	Total
1	44	5	2	51		1	17	19	3	39
2	29	4	0	33		2	22	22	5	49
3	34	3	0	37		3	13	23	10	46
Total	107	12	2	121		Total	52	64	18	134
%	88.4298	9.91736	1.65289	100		%	38.806	47.7612	13.4328	100
1h -Phle (After DNA damage)						1h +Phle (After DNA damage)
	Segregated	CABs	Confined	Total			Segregated	CABs	Confined	Total
1	53	3	1	57		1	12	28	17	57
2	35	6	0	41		2	14	34	11	59
3	26	4	0	30		3	9	15	18	42
Total	114	13	1	128		Total	35	77	46	158
%	89.0625	10.1562	0.78125	100		%	22.1519	48.7342	29.1139	100

## Sheet: Distances between Net1-eCFP
FM2301	Distance between Net1-eCFP (µm)
	During DNA damage		After DNA damage
Telophase arrest	60' -Phle	60' +Phle	60' -Phle	60' +Phle
8.53	5.9	7.19	7.34	4.26
7.43	6.86	3.49	7.78	4.2
5.61	5.68	6.05	5.89	0.75
7.51	6.35	1.29	5.81	0.44446
6.36	7.58	5.03	6.45	3.31
4.62	5.81	6.96	7.18	3.32
6.99	6.67	2.32	4.84	4.59
7.36	5.96	4.04	6.67	4.41
6.61	6.57	1.61	5.66	6.95
8.06	6.55	4.2	5.69	2.93
6.9	5.41	4.93	8.39	3.43
5.85	4.17	4.89	10.17	4.34
5.6	6.62	5.56	5.85	4.1
6.05	7.11	4.28	6.52	5.29
5.26	3.49	3.93	5.51	5.79
6.55	6.29	3.08	6.69	4.55
7.93	5.59	5.2	7.03	4.19
6.56	7.12	5.68	5.89	6.79
5.37	5.68	2.76	8.01	4.71
5.83	6.39	2.93	5.44	1.02
7.94	8.58	2.65	7.74	0.50822
6.5	6.02	5.94	7.76	8.47
6.41	5.34	3.7	5.15	5.3
7.77	6.57	8.03	8.43	2.37
6.28	6.34	3.16	7.62	3.95
6.67	6.12	2.96	5.76	1.44
6.47	5.61	5.3	8.03	5.75
8.33	5.92	4.1	6.41	3.2
6.71	7.11	6.73	6.24	6.03
6.43	5.74	4.17	4.91	1.66
6.54	6.51	3.6	6.94	2.34
6.97	6.96	4.51	5.2	3.44
6.56	4.86	2.98	6.8	8.29
5.41	7	3.76	5.2	4.25
8.34	5.18	6.43	4.91	4.29
6.46	3.32	2.74	4.55	5.48
5.03	7.16	4.03	4.47	4.13
5.67	6.35	4.19	5.5	4.53
6.57	7.51	5.06	7.09	4.22
5.15	6.81	5.06	8	4.56
8.09	4.44	0.99383	9.5	5.53
4.91	7.33	5.71	5.91	3.89
8.06	4.58	5.23	7.49	1.44
6.01	7.28	4.72	5.76	3.04
7.58	7.61	5.54	6.63	6.18
5.31	6.09	6.04	6.81	1.12
6.56	7.53	6.16	7.94	6.44
8.05	5.24	3.26	5.93	7.78
5.64	5.79	5.26	8.38	5.44
5.88	8.22	3.03	6.16	5.37
7.07	6.85	3.2	7.52	5.8
5.35	4.68	4.8	8	4.34
4.81	5.75	2.7	5.58	5.46
6.45	6.1	5.58	7.17	7.21
6.78	7.29	6.56	9.66	4.93
6.98	7.19	7.04	7.42	4.52
6.35	6.56	4.14	4.49	5.77
6.32	6.24	5.03	4.31	7.62
6.58	6.41	3.59	8.45	5.31
8.8	5.61	6.28	5.86	3.68
5.83	6.79	4.85	5.56	5.27
5.7	7.25	4.02	7.28	4.88
4.69	5.9	3.21	6.71	2.27
5.67	5.75	4.88	5.57	6.16
6.73	7.03	6.37	4.58	6.9
6.47	6.26	5.06	7.34	4.44
6.77	5.54	0.36978	6.21	7.03
4.8	6.66	1.98	5.2	1.99
6.89	6.39	5.23	6.57	5.92
7.05	5.29	4.6	4.81	2.88

[truncated: 27 more sheets: Net1 coalescence quantification, Categories for cXIIr-Tel ∆rad9, Kinetograms in ∆rad9, Categories for cXIIr-Tel ∆rad52, Kinetograms in ∆rad52, % Bridges in ∆rad52, Clonogenic assays in ∆rad52, Categories for GFP-Tub1, Distances between Spc42-mCherry, Categories for Cin8-mCherry, Cin8-9myc WB, Cin8-9myc quantification, Cin8 phospho-variants quantific, Survival in Cin8 phosphovariant, Distances cXIIr-Centr Cin8-AID , Distances cXIIr-Centr + Noc, Categories Centr chr.XII +Noc, Kinet - Telomere chr.XII (+Noc), Response to α-F from Telophase, Rad53-6HA WBs  …]
